# Supplementary material for: Engineering of HN3 increases the tumor targeting specificity of exosomes and upgrade the anti-tumor effect of sorafenib on HuH-7 cells
Source: PeerJ. 2020 Jul 20;8:e9524. doi: 10.7717/peerj.9524 (PMC7527773; doi:10.7717/peerj.9524)
Supplement: Supplemental Information 1 [file peerj-08-9524-s001.zip]

Archive with 5 entries (4 files):
- WB/AcGFP.tif
- WB/CD63.tif
- WB/flag.tif
- WB/gapdh b.tif
- WB/
