# Supplementary material for: Engineering of HN3 increases the tumor targeting specificity of exosomes and upgrade the anti-tumor effect of sorafenib on HuH-7 cells
Source: PeerJ. 2020 Jul 20;8:e9524. doi: 10.7717/peerj.9524 (PMC7527773; doi:10.7717/peerj.9524)
Supplement: Supplemental Information 2 [file peerj-08-9524-s002.zip]

Archive with 16 entries (14 files):
- (B)Uptake/
- (B)Uptake/C01 CTRL.fcs
- (B)Uptake/C07.fcs
- (B)Uptake/E08.fcs
- (B)Uptake/E09.fcs
- GAPDH.tif
- GPC3.tif
- co-culture/
- co-culture/B03.fcs
- co-culture/B08.fcs
- co-culture/C02.fcs
- co-culture/C08.fcs
- co-culture/D02.fcs
- co-culture/D04.fcs
- co-culture/E04.fcs
- co-culture.xlsx
