# Supplementary material for: Engineering of HN3 increases the tumor targeting specificity of exosomes and upgrade the anti-tumor effect of sorafenib on HuH-7 cells
Source: PeerJ. 2020 Jul 20;8:e9524. doi: 10.7717/peerj.9524 (PMC7527773; doi:10.7717/peerj.9524)
Supplement: Supplemental Information 2 [file peerj-08-9524-s002.zip › co-culture.xlsx]

## Sheet: Sheet1
	HN3LC9-293exo			LC9-293exo
LO2	9.7	13.3	11.1	13.6	11.5	15
HuH-7	63	83.7	83.3	12.4	14.7	13.8
