# Supplementary material for: Engineering of HN3 increases the tumor targeting specificity of exosomes and upgrade the anti-tumor effect of sorafenib on HuH-7 cells
Source: PeerJ. 2020 Jul 20;8:e9524. doi: 10.7717/peerj.9524 (PMC7527773; doi:10.7717/peerj.9524)
Supplement: Supplemental Information 3 [file peerj-08-9524-s003.zip]

Archive with 7 entries (6 files):
- Figure 3/A-t7.tif
- Figure 3/B-GAPDH.tif
- Figure 3/B-IQGAP1.tif
- Figure 3/C-GAPDH.tif
- Figure 3/C-IQGAP1.tif
- Figure 3/D-t7.tif
- Figure 3/
