# Supplementary material for: Engineering of HN3 increases the tumor targeting specificity of exosomes and upgrade the anti-tumor effect of sorafenib on HuH-7 cells
Source: PeerJ. 2020 Jul 20;8:e9524. doi: 10.7717/peerj.9524 (PMC7527773; doi:10.7717/peerj.9524)
Supplement: Supplemental Information 4 [file peerj-08-9524-s004.zip]

Archive with 13 entries (12 files):
- APOPTOSIS/
- APOPTOSIS/A06 F+P.fcs
- APOPTOSIS/B03.fcs
- APOPTOSIS/C05.fcs
- APOPTOSIS/C08.fcs
- APOPTOSIS/D09.fcs
- APOPTOSIS/D11.fcs
- BAX.tif
- BCL2.tif
- CASPASE3.tif
- GAPDH.tif
- IQGAP1.tif
- Proliferation.xlsx
