# Supplementary material for: Engineering of HN3 increases the tumor targeting specificity of exosomes and upgrade the anti-tumor effect of sorafenib on HuH-7 cells
Source: PeerJ. 2020 Jul 20;8:e9524. doi: 10.7717/peerj.9524 (PMC7527773; doi:10.7717/peerj.9524)
Supplement: Supplemental Information 4 [file peerj-08-9524-s004.zip › Proliferation.xlsx]

## Sheet: Sheet1
Mock	C9/HepG2 Exo	C9/HEK293 Exo	C9/HN3/HEK293 Exo	Sora	C9/HepG2 Exo+sg	C9/HEK293 Exo+sg	C9/HN3/HEK293 Exo+sg	Sora+C9/HepG2 Exo+sg	Sora+C9/HEK293 Exo+sg	Sora+C9/HN3/HEK293 Exo+sg
107.464	139.654	101.911	102.866	69.9103	123.157	87.9112	80.8731	57.8051	63.6026	43.1755
113.362	91.7694	100	90.4459	60.0299	67.2537	90.2454	77.8741	55.9481	43.8096	26.9153
96.4679	122.959	82.8025	97.4522	49.8825	70.4049	66.9036	61.8794	58.3939	44.489	44.3078
103.466	99.6668			66.5456				59.3451	62.9232	36.8798
98.5672	100.167			74.6101				64.0102	62.8326	47.0254
80.6731	146.551			73.3284				59.2092	55.2234	46.5272
				65.7178
